# Supplementary material for: OneZoom: A Fractal Explorer for the Tree of Life
Source: PLoS Biol. 2012 Oct 16;10(10):e1001406. doi: 10.1371/journal.pbio.1001406 (PMC3472976; doi:10.1371/journal.pbio.1001406)
Supplement: Software S2 — A self-contained version of the OneZoom software as a single html file (as Software S1). This file contains an embedded 408,135-tip phylogeny of small-subunit RNAs using data from SILVA [9] and is zipped to allow easy download. (ZIP) [file pbio.1001406.s002.zip]

Archive with 3 entries (2 files):
- OZ_VPX360_bacteria.htm
- __MACOSX/
- __MACOSX/._OZ_VPX360_bacteria.htm
